# Supplementary material for: Young Adults and Alcohol-Associated Liver Cancer: Incidence and Death from 2000 to 2021
Source: Cancers (Basel). 2025 Feb 11;17(4):609. doi: 10.3390/cancers17040609 (PMC11853673; doi:10.3390/cancers17040609)
Supplement: Supplementary file 1 [file cancers-17-00609-s001.zip]

Archive with 1 entries (1 files):
- cancers-3403797-supplementary.pdf
